# Supplementary material for: Flow Patterns and Particle Residence Times in the Oral Cavity during Inhaled Drug Delivery
Source: Pharmaceuticals (Basel). 2022 Oct 13;15(10):1259. doi: 10.3390/ph15101259 (PMC9612176; doi:10.3390/ph15101259)
Supplement: Supplementary file 1 [file pharmaceuticals-15-01259-s001.zip]

Archive with 1 entries (1 files):
- pharmaceuticals-1938908-supplementary.avi
